# Supplementary material for: Multi-Omics Identifies Circulating miRNA and Protein Biomarkers for Facioscapulohumeral Dystrophy
Source: J Pers Med. 2020 Nov 19;10(4):236. doi: 10.3390/jpm10040236 (PMC7711540; doi:10.3390/jpm10040236)
Supplement: Supplementary file 1 [file jpm-10-00236-s001.zip]

Archive with 3 entries (3 files):
- Table S1_ChIP-seq of FSHD-disrupted transcription factors at candidate miRNA loci.xlsx
- Table S2_Total proteomic changes in FSHD plasma as detected via LC-MS MS.docx
- Table S3_Proteins affected by sex or age.xlsx
