# Supplementary material for: Multi-Omics Identifies Circulating miRNA and Protein Biomarkers for Facioscapulohumeral Dystrophy
Source: J Pers Med. 2020 Nov 19;10(4):236. doi: 10.3390/jpm10040236 (PMC7711540; doi:10.3390/jpm10040236)
Supplement: Supplementary file 1 [file jpm-10-00236-s001.zip › Table S1_ChIP-seq of FSHD-disrupted transcription factors at candidate miRNA loci.xlsx]

## Sheet: ChIP-seq data(Factorbook track)
				Transcription Factor ChIP-seq Clusters (161 factors) from ENCODE with Factorbook Motifs (# of bound promoter / enhancer sites for each miRNA / gene)
3 databases:																	AP-1					AP-1							NFkB
UCSC Genes (RefSeq, GenBank, CCDS, Rfam, tRNAs & Comparative Genomics)				SUMMARY	ARID3A	ATF3	BCL3	CCNT2	CEBPB	CEBPD	CHD2	CREB1	EGR1	ELK4	ETS1	EZH2	FOS	GTF2B	GTF2F1	HDAC2	IRF1	JUN	JUNB	KDM5B	MYC	NFYA	PRDM1	RBBP5	RELA	RFX5	RXRA	SIX5	STAT1	STAT2	TAF7	TFAP2C	YY1	ZKSCAN1	ZNF217	ZNF263
RefSeq All (NCBI RefSeq genes, curated and predicted)				Total # of transcription factor binding sites in all miRNAs	30	45	46	40	133	23	77	30	82	18	49	26	143	8	43	40	48	67	20	40	145	14	9	39	77	36	26	26	31	7	36	33	121	9	4	48
UCSC RefSeq (UCSC annotations of RefSeq RNAs)
microRNA	Chromosome	Gene transcribed from	Promoter/Enhance	Notes	ARID3A	ATF3	BCL3	CCNT2	CEBPB	CEBPD	CHD2	CREB1	EGR1	ELK4	ETS1	EZH2	FOS	GTF2B	GTF2F1	HDAC2	IRF1	JUN	JUNB	KDM5B	MYC	NFYA	PRDM1	RBBP5	RELA	RFX5	RXRA	SIX5	STAT1	STAT2	TAF7	TFAP2C	YY1	ZKSCAN1	ZNF217	ZNF263
hsa-miR-32	9 (q31.3)	within intron of TMEM245(1, 2, 3)	TMEM245(3) promoter (2kb)		1			1		1	1	1	1		1		1				1			1	2	1	1	2	1	1		1	1		1	1	1
		Left <-- Right	TMEM245(3) enhancer (10kb)		5	2		2	6	2	1	2	2		1		5			1	3	3	1	1	6	2	2	2	1	3		1	1	1	1	2	2			1
TMEM245(1,2): Predicted in UCSC Genes.			TMEM245(2) promoter (2kb)	Very low signal of H3K4me3 (mark of active promoter)	2				1								1
TMEM245(3): Reviewed in UCSC Genes; Validated in RefSeq All and UCSC RefSeq.			TMEM245(2) enhancer (10kb)		4	2		1	5			1					7				2	6	1		3	1	1		1	2			1			1				1
			TMEM245(1) promoter (2kb)	Very low signal of H3K4me3 (mark of active promoter)					1								1
			TMEM245(1) enhancer (10kb)		1		1		2								2			1		1									1
			miR-32 independent promoter (2kb)	Very low signal of H3K4me3 (mark of active promoter). No txn factor found within this proximal promoter
			miR-32 independent enhancer (10kb)		1	1	1		1		1			1	1		4					2								1	1								1
microRNA	Chromosome	Gene transcribed from	Promoter/Enhance	Notes	ARID3A	ATF3	BCL3	CCNT2	CEBPB	CEBPD	CHD2	CREB1	EGR1	ELK4	ETS1	EZH2	FOS	GTF2B	GTF2F1	HDAC2	IRF1	JUN	JUNB	KDM5B	MYC	NFYA	PRDM1	RBBP5	RELA	RFX5	RXRA	SIX5	STAT1	STAT2	TAF7	TFAP2C	YY1	ZKSCAN1	ZNF217	ZNF263
hsa-miR-138-1	3 (p21.32)	independent (not transcribed with another gene)	miR-138-1 independent promoter (2kb)	Very low signal of H3K4me3 (mark of active promoter)													1								1												1
		Left --> Right	miR-138-1 independent enhancer (10kb)				2										3					2			2				1								1
microRNA	Chromosome	Gene transcribed from	Promoter/Enhance	Notes	ARID3A	ATF3	BCL3	CCNT2	CEBPB	CEBPD	CHD2	CREB1	EGR1	ELK4	ETS1	EZH2	FOS	GTF2B	GTF2F1	HDAC2	IRF1	JUN	JUNB	KDM5B	MYC	NFYA	PRDM1	RBBP5	RELA	RFX5	RXRA	SIX5	STAT1	STAT2	TAF7	TFAP2C	YY1	ZKSCAN1	ZNF217	ZNF263
hsa-miR-103-1	5 (q34)	within intron of PANK3	PANK3(Black) promoter (2kb)			1			1	1	1	1	1	1	1		1		1		1	1		1	1	1			1	1		2	2				1
		Left <-- Right	PANK3(Black) enhancer (10kb)			1		1	3	1	2	1	2	2	1		3		2		2	2	1	2	2	1		1	4	2		2	2			1	3	1		1
PANK3(Black): in UCSC Genes.			PANK3(Reviewed) promoter (2kb)			1		1	1	1	1	1	1	1	1		1		1		2	1		2	1	1		1	2	1		2	2			1	2	1
PANK3(Reviewed): in RefSeq All and UCSC RefSeq.			PANK3(Reviewed) enhancer (10kb)			1		1	3	1	2	1	2	2	1		3		2		2	2	1	2	2	1		1	4	2		2	2			1	3	1		1
			miR-103-1 independent promoter (2kb)	Very low signal of H3K4me3 (mark of active promoter). No txn factor found within this proximal promoter
			miR-103-1 independent enhancer (10kb)						1								2
microRNA	Chromosome	Gene transcribed from	Promoter/Enhance	Notes	ARID3A	ATF3	BCL3	CCNT2	CEBPB	CEBPD	CHD2	CREB1	EGR1	ELK4	ETS1	EZH2	FOS	GTF2B	GTF2F1	HDAC2	IRF1	JUN	JUNB	KDM5B	MYC	NFYA	PRDM1	RBBP5	RELA	RFX5	RXRA	SIX5	STAT1	STAT2	TAF7	TFAP2C	YY1	ZKSCAN1	ZNF217	ZNF263
hsa-miR-505	X (q27.1)	within intron of ATP11C(1, 2, 3)	ATP11C(1, 2, 3) promoter (2kb)						1		1				1						1			1	1			1				1
		Left <-- Right	ATP11C(1, 2, 3) enhancer (10kb)					1	2		2		1		1		1			1	1			1	2			1				1					1			1
ATP11C(1, 2, 3): Validated in RefSeq All and UCSC RefSeq.			miR-505 independent promoter (2kb)	Very low signal of H3K4me3 (mark of active promoter)					1								1
			miR-505 independent enhancer (10kb)					1	2		1		1		1		1			1	1			1	2			1				1					1			1
microRNA	Chromosome	Gene transcribed from	Promoter/Enhance	Notes	ARID3A	ATF3	BCL3	CCNT2	CEBPB	CEBPD	CHD2	CREB1	EGR1	ELK4	ETS1	EZH2	FOS	GTF2B	GTF2F1	HDAC2	IRF1	JUN	JUNB	KDM5B	MYC	NFYA	PRDM1	RBBP5	RELA	RFX5	RXRA	SIX5	STAT1	STAT2	TAF7	TFAP2C	YY1	ZKSCAN1	ZNF217	ZNF263
hsa-miR-146b	10 (q24.32)	independent (not transcribed with another gene)	miR-146b independent promoter (2kb)						1	1			1				1	1		1	1			1					1		1				1		1			1
		Left --> Right	miR-146b independent enhancer (10kb)					1	1	2	1	1	2		1		2	1	1	2	2			2	2				3	1	1	1			2	1	3			3
microRNA	Chromosome	Gene transcribed from	Promoter/Enhance	Notes	ARID3A	ATF3	BCL3	CCNT2	CEBPB	CEBPD	CHD2	CREB1	EGR1	ELK4	ETS1	EZH2	FOS	GTF2B	GTF2F1	HDAC2	IRF1	JUN	JUNB	KDM5B	MYC	NFYA	PRDM1	RBBP5	RELA	RFX5	RXRA	SIX5	STAT1	STAT2	TAF7	TFAP2C	YY1	ZKSCAN1	ZNF217	ZNF263
hsa-miR-29b-1	7 (q32.3)	within intron of LOC646329(1, 2, 3, 4)	LOC646329(1, 2, 3, 4) promoter (2kb)		1	2	1		3		1		1		1		3		1	2	1	2			2			1	1	2			2				1	2		1
		Left <-- Right	LOC646329(1, 2, 3, 4) enhancer (10kb)		4	4	3		12		2		1	1	2		9		2	3	1	6	4		4			3	1	3	1	2	3			1	4	2	1	2
LOC646329(1, 2, 3, 4): Predicted in UCSC Genes.			miR-29b-1 independent promoter (2kb)	Very low signal of H3K4me3 (mark of active promoter). No txn factor found within this proximal promoter
			miR-29b-1 independent enhancer (10kb)			2	3		4		1	2	1		1		3				1	1			3							1					2
microRNA	Chromosome	Gene transcribed from	Promoter/Enhance	Notes	ARID3A	ATF3	BCL3	CCNT2	CEBPB	CEBPD	CHD2	CREB1	EGR1	ELK4	ETS1	EZH2	FOS	GTF2B	GTF2F1	HDAC2	IRF1	JUN	JUNB	KDM5B	MYC	NFYA	PRDM1	RBBP5	RELA	RFX5	RXRA	SIX5	STAT1	STAT2	TAF7	TFAP2C	YY1	ZKSCAN1	ZNF217	ZNF263
hsa-miR-486	8 (p11.21)	within intron of NKX6-3 and ANK1(1-10)	NKX6-3 (Predicted) promoter (2kb)	Very low signal of H3K4me3 (mark of active promoter). No txn factor found within this proximal promoter
		Left <-- Right	NKX6-3 (Predicted) enhancer (10kb)		1	1			3		1	1	1		1		2	1	1		1	2	2	1	1	1										1	1
NKX6-3 (Predicted): in UCSC Genes			ANK1(1-4) promoter (2kb)	No txn factor found within this proximal promoter
ANK1(1-4): in all three databases: UCSC Genes, RefSeq All, and UCSC RefSeq. ANK1(1): Predicted in UCSC Genes; ANK1(2, 3, 4): Reviewed in all three databases.			ANK1(1-4) enhancer (10kb)				1						1				2																			1				1
			ANK1(5) promoter (2kb)	Very low signal of H3K4me3 (mark of active promoter). No txn factor found within this proximal promoter
ANK1(5): Predicted in UCSC Genes.			ANK1(5) enhancer (10kb)			1	2		3		3		1			1	1		1			1			2				4				2			1	2			2
			ANK1(6-9) promoter (2kb)			1	1	2	1		1		2		1		3		1	1	1	1	1	1	3		1	1		1				1			2
ANK1(6-9): in all three databases: UCSC Genes, RefSeq All, and UCSC RefSeq. ANK1(6, 7, 9): Reviewed in all three databases. ANK1(8): Black color in UCSC Genes; Reviewed in RefSeq All and UCSC RefSeq.			ANK1(6-9) enhancer (10kb)		2	2	1	2	3		2	1	3		2		5	1	2	2	2	3	4	2	5	1	1	1		1				1		1	3
			ANK1(10) promoter (2kb)													2
ANK1(10): Reviewed in all three databases: UCSC Genes, RefSeq All, and UCSC RefSeq.			ANK1(10) enhancer (10kb)						1						1	2	1			1					1			1			1						1			2
			miR-486 independent promoter (2kb)	Very low signal of H3K4me3 (mark of active promoter). No txn factor found within this proximal promoter
			miR-486 independent enhancer (10kb)				1						1			1	2								1											1				1
microRNA	Chromosome	Gene transcribed from	Promoter/Enhance	Notes	ARID3A	ATF3	BCL3	CCNT2	CEBPB	CEBPD	CHD2	CREB1	EGR1	ELK4	ETS1	EZH2	FOS	GTF2B	GTF2F1	HDAC2	IRF1	JUN	JUNB	KDM5B	MYC	NFYA	PRDM1	RBBP5	RELA	RFX5	RXRA	SIX5	STAT1	STAT2	TAF7	TFAP2C	YY1	ZKSCAN1	ZNF217	ZNF263
hsa-miR-34a	1 (p36.23-p36.22)	within exon 2 of mir-34a (UCSC Genes) / mir-34aHG (RefSeq All and UCSC RefSeq)	Promoter (2kb) of mir-34a (UCSC Genes), mir-34aHG(RefSeq All and UCSC RefSeq)				1				2	1	1							1					1				1								2
		Left <-- Right	Enhancer (10kb) of mir-34a (UCSC Genes), mir-34aHG(RefSeq All and UCSC RefSeq)		1		2		2		2	1	1				1			2		1			1				2		1					1	3			1
mir-34a: Predicted in UCSC Genes			miR-34a independent promoter (2kb)	Very low signal of H3K4me3 (mark of active promoter). One tnx factor (ENCODE 3) found within this promoter.
mir-34aHG: Validated in RefSeq All and UCSC RefSeq			miR-34a independent enhancer (10kb)			1			3								1					1	1		2					1							1			4
microRNA	Chromosome	Gene transcribed from	Promoter/Enhance	Notes	ARID3A	ATF3	BCL3	CCNT2	CEBPB	CEBPD	CHD2	CREB1	EGR1	ELK4	ETS1	EZH2	FOS	GTF2B	GTF2F1	HDAC2	IRF1	JUN	JUNB	KDM5B	MYC	NFYA	PRDM1	RBBP5	RELA	RFX5	RXRA	SIX5	STAT1	STAT2	TAF7	TFAP2C	YY1	ZKSCAN1	ZNF217	ZNF263
hsa-miR-141	12 (p13.31)	within intron of miR-200C HG	miR-200C HG promoter (2kb)				1		2	1	1		1	1	1		1		1	1		1		1	4			1	1							1	4			1
		Left --> Right	miR-141 independent promoter (2kb)				1		1	1				1	1				1	1		1		1	3				1							1	3			1
miR-200C HG: Validated in RefSeq All and UCSC RefSeq.			miR-141/miR-200C HG enhancer (10kb)	miR-141 and miR-200C HG are located close to each other. miR-141 is in intron 1 of miR-200C HG. They share the same regulatory elements in the enhancer region.	1	1	4		5	2	3	1	6	2	2		2		2	1	1	2		2	8	1		2	4	1	2	1			1	1	9			2
microRNA	Chromosome	Gene transcribed from	Promoter/Enhance	Notes	ARID3A	ATF3	BCL3	CCNT2	CEBPB	CEBPD	CHD2	CREB1	EGR1	ELK4	ETS1	EZH2	FOS	GTF2B	GTF2F1	HDAC2	IRF1	JUN	JUNB	KDM5B	MYC	NFYA	PRDM1	RBBP5	RELA	RFX5	RXRA	SIX5	STAT1	STAT2	TAF7	TFAP2C	YY1	ZKSCAN1	ZNF217	ZNF263
hsa-miR-98	X (p11.22)	within intron of HUWE1(1,2)	HUWE1(1) promoter (2kb)	Very low signal of H3K4me3 (mark of active promoter)					1								1					1
		Left <-- Right	HUWE1(1) enhancer (10kb)						1								2					2								1
HUWE1(1): Predicted in UCSC Genes.			HUWE1(2) promoter (2kb)								1																	1												1
HUWE1(2): Black color in UCSC Genes; Reviewed in RefSeq All and UCSC RefSeq.			HUWE1(2) enhancer (10kb)					2	1		4	1	3	1	3		1		1		1	1			2			2	1		1				1		4			2
			miR-98 independent promoter (2kb)	Very low signal of H3K4me3 (mark of active promoter). No txn factor found within this proximal promoter
			miR-98 independent enhancer (10kb)																																					1
microRNA	Chromosome	Gene transcribed from	Promoter/Enhance	Notes	ARID3A	ATF3	BCL3	CCNT2	CEBPB	CEBPD	CHD2	CREB1	EGR1	ELK4	ETS1	EZH2	FOS	GTF2B	GTF2F1	HDAC2	IRF1	JUN	JUNB	KDM5B	MYC	NFYA	PRDM1	RBBP5	RELA	RFX5	RXRA	SIX5	STAT1	STAT2	TAF7	TFAP2C	YY1	ZKSCAN1	ZNF217	ZNF263
hsa-miR-576	4 (q25)	within intron of SEC24B(1-5)	SEC24B(1-5) promoter (2kb)			1		1	1		1	1			1		1			1	1			1	1			1	1		1		1				1
		Left --> Right	SEC24B(1-5) enhancer (10kb)			1		1	3		1	1	2		1		5			1	1	1		1	3			1	1		1		1				2
In UCSC Genes:	SEC24B(1,4): Black color. SEC24B(2): Reviewed. SEC24B(3, 5): Predicted.		miR-576 independent promoter (2kb)	Very low signal of H3K4me3 (mark of active promoter). No txn factor found within this proximal promoter
In RefSeq All and UCSC RefSeq:	SEC24B(1-5): Reviewed		miR-576 independent enhancer (10kb)																																		1
microRNA	Chromosome	Gene transcribed from	Promoter/Enhance	Notes	ARID3A	ATF3	BCL3	CCNT2	CEBPB	CEBPD	CHD2	CREB1	EGR1	ELK4	ETS1	EZH2	FOS	GTF2B	GTF2F1	HDAC2	IRF1	JUN	JUNB	KDM5B	MYC	NFYA	PRDM1	RBBP5	RELA	RFX5	RXRA	SIX5	STAT1	STAT2	TAF7	TFAP2C	YY1	ZKSCAN1	ZNF217	ZNF263
hsa-miR-9-1	1 (q22)	within intron of C1orf61(1-13)	Promoter (2kb) of C1orf61(1-5: UCSC Genes), C1orf61(1-6, 9: RefSeq All), C1orf61(1-6, 12: UCSC RefSeq)	Very low signal of H3K4me3 (mark of active promoter). No txn factor found within this proximal promoter
		Left <-- Right	Enhancer (10kb) of C1orf61(1-5: UCSC Genes), C1orf61(1-6, 9: RefSeq All), C1orf61(1-6, 12: UCSC RefSeq)			1	1	3			1	1	2			5	2		1		1			1	1			1	1						1		2			1
In UCSC Genes:	C1orf61(1): Reviewed. C1orf61(2-5): Predicted.		Promoter (2kb) of C1orf61(7, 8, 10-13: RefSeq All), C1orf61(7-11, 13: UCSC RefSeq)			1		1	1		1	1	1			1	2		1		1			1	1			1							1		1			1
In RefSeq All:	C1orf61(1-13): Validated.		Enhancer (10kb) of C1orf61(7, 8, 10-13: RefSeq All), C1orf61(7-11, 13: UCSC RefSeq)			1	1	2	1		1	1	4			3	2		1		1			1	1			1	1						1		3			1
In UCSC RefSeq:	C1orf61(1-13): Validated.		miR-9-1 independent promoter (2kb)					2			1	1	1			1	1		1		1			1	1			1	1						1		1			1
			miR-9-1 independent enhancer (10kb)			1	1	2	1		1	1	4			3	2		1		1			1	1			1	1						1		4			1
microRNA	Chromosome	Gene transcribed from	Promoter/Enhance	Notes	ARID3A	ATF3	BCL3	CCNT2	CEBPB	CEBPD	CHD2	CREB1	EGR1	ELK4	ETS1	EZH2	FOS	GTF2B	GTF2F1	HDAC2	IRF1	JUN	JUNB	KDM5B	MYC	NFYA	PRDM1	RBBP5	RELA	RFX5	RXRA	SIX5	STAT1	STAT2	TAF7	TFAP2C	YY1	ZKSCAN1	ZNF217	ZNF263
hsa-miR-142	17 (q22)	independent (not transcribed with another gene)	miR-142 independent promoter (2kb)			2	2	1	2		3		2		2			1	1	1	2	1	1	1	3				4		1				2		4			1
		Left <-- Right	miR-142 independent enhancer (10kb)			4	6	4	5		11		12		5	2	2	2	5	2	7	3	2	4	15	1		2	12	1	4	3	1	2	7		14			1
microRNA	Chromosome	Gene transcribed from	Promoter/Enhance	Notes	ARID3A	ATF3	BCL3	CCNT2	CEBPB	CEBPD	CHD2	CREB1	EGR1	ELK4	ETS1	EZH2	FOS	GTF2B	GTF2F1	HDAC2	IRF1	JUN	JUNB	KDM5B	MYC	NFYA	PRDM1	RBBP5	RELA	RFX5	RXRA	SIX5	STAT1	STAT2	TAF7	TFAP2C	YY1	ZKSCAN1	ZNF217	ZNF263
hsa-miR-92a-1	13 (q31.3)	1. within intron of miR-17HG (1); 2. within exon of miR-17HG (2); 3. within exon of miR-19B1.	miR-17 HG(1, 2) promoter (2kb)							1	1		1	1	1	1			1						1			1	3	1					1	1	1
		Left --> Right	miR-17 HG(1, 2) enhancer (10kb)		2		2		2	3	3		2	1	3	1			2	1					3			1	5	1	2		2		3	2	2
miR-17 HG(1, 2): Predicted in UCSC Genes; Reviewed in RefSeq All and UCSC RefSeq.			miR-19B1 promoter (2kb)							1	1		1		2				1						2				1		1		2		2	1	1
			miR-92a-1 promoter (2kb)								1								1						1				1							1	1
			miR-19B1/miR-92a-1 enhancer (10kb)	miR-19B1 and miR-92a-1 are located close to each other. miR-92a-1 is in exon 1 of miR-17 HG. They share the same regulatory elements in the enhancer region.			2			2	3		2	1	3	1			2						3			1	5	1	1		2		3	2	2
microRNA	Chromosome	Gene transcribed from	Promoter/Enhance	Notes	ARID3A	ATF3	BCL3	CCNT2	CEBPB	CEBPD	CHD2	CREB1	EGR1	ELK4	ETS1	EZH2	FOS	GTF2B	GTF2F1	HDAC2	IRF1	JUN	JUNB	KDM5B	MYC	NFYA	PRDM1	RBBP5	RELA	RFX5	RXRA	SIX5	STAT1	STAT2	TAF7	TFAP2C	YY1	ZKSCAN1	ZNF217	ZNF263
hsa-miR-502	X (p11.23)	within intron of CLCN5(1-3)	CLCN5(1-3) promoter (2kb)					2	1		1														2												1			1
		Left --> Right	CLCN5(1-3) enhancer (10kb)					2	1		1		1					1							2												1			1
CLCN5(1-3): Reviewed in all three databases.			miR-502 independent promoter (2kb)	Very low signal of H3K4me3 (mark of active promoter)													1
			miR-502 independent promoter (2kb)														1
microRNA	Chromosome	Gene transcribed from	Promoter/Enhance	Notes	ARID3A	ATF3	BCL3	CCNT2	CEBPB	CEBPD	CHD2	CREB1	EGR1	ELK4	ETS1	EZH2	FOS	GTF2B	GTF2F1	HDAC2	IRF1	JUN	JUNB	KDM5B	MYC	NFYA	PRDM1	RBBP5	RELA	RFX5	RXRA	SIX5	STAT1	STAT2	TAF7	TFAP2C	YY1	ZKSCAN1	ZNF217	ZNF263
hsa-miR-140	16 (q22.1)	within intron of WWP2(2-6)	Promoter (2kb) of WWP2(2, 3: UCSC Genes), WWP2(2, 3: RefSeq All), WWP2(1, 2: UCSC RefSeq All)			1		1					1		1		1		1					1	1			1	1	1	1	1	1		1		1
		Left --> Right	Enhancer (10kb) of WWP2(2, 3: UCSC Genes), WWP2(2, 3: RefSeq All), WWP2(1, 2: UCSC RefSeq All)		1	2		2	3	1	1	1	3	1	1		1		2	3	1	1	1	2	2			2	2	2	1	3	1		2		2	1		2
In UCSC Genes:	WWP2(2, 3, 4, 6): Reviewed. WWP2(5): Predicted.		Promoter (2kb) of WWP2(4: UCSC Genes/RefSeq All/UCSC RefSeq All)	Very low signal of H3K4me3 (mark of active promoter). No txn factor found within this proximal promoter
In RefSeq All and UCSC RefSeq:	All WWP2 variants listed here: Reviewed.		Enhancer (10kb) of WWP2(4: UCSC Genes/RefSeq All/UCSC RefSeq All)		1				2	1							2			3		1									1						1
			Promoter (2kb) of WWP2(5: UCSC Genes)	Very low signal of H3K4me3 (mark of active promoter). No txn factor found within this proximal promoter
			Enhancer (10kb) of WWP2(5: UCSC Genes)						1			1					1					1			1					1						1
			Promoter (2kb) of WWP2(6: UCSC Genes), WWP2(5: RefSeq All), WWP2(5: UCSC RefSeq All)	High signal of H3K4me3, but no txn factor found.
			Enhancer (10kb) of WWP2(6: UCSC Genes), WWP2(5: RefSeq All), WWP2(5: UCSC RefSeq All)						1			1					1					1			1					1						1
			miR-140 independent promoter (2kb)	Very low signal of H3K4me3 (mark of active promoter). No txn factor found within this proximal promoter
			miR-140 independent enhancer (10kb)						1
microRNA	Chromosome	Gene transcribed from	Promoter/Enhance	Notes	ARID3A	ATF3	BCL3	CCNT2	CEBPB	CEBPD	CHD2	CREB1	EGR1	ELK4	ETS1	EZH2	FOS	GTF2B	GTF2F1	HDAC2	IRF1	JUN	JUNB	KDM5B	MYC	NFYA	PRDM1	RBBP5	RELA	RFX5	RXRA	SIX5	STAT1	STAT2	TAF7	TFAP2C	YY1	ZKSCAN1	ZNF217	ZNF263
hsa-miR-100	11 (q24.1)	within intron of miR-100HG	Promoter (2kb) of miR-100HG(2: UCSC Genes), miR-100HG(5, 6, 7: RefSeq All), miR-100HG(7, 8, 11: UCSC RefSeq)														1																				1			1
		Left <-- Right	Enhancer (10kb) of miR-100HG(2: UCSC Genes), miR-100HG(5, 6, 7: RefSeq All), miR-100HG(7, 8, 11: UCSC RefSeq)			1	1		5		1						9		1			1			3					1							2	1		1
In UCSC Genes:	miR-100HG(2): Predicted.		Promoter (2kb) of miR-100HG(2-4: RefSeq All), miR-100HG(4-6: UCSC RefSeq)			1			2								2					1			1												1
In RefSeq All and UCSC RefSeq:	All miR-100HG variants listed here: Reviewed.		Enhancer (10kb) of miR-100HG(2-4: RefSeq All), miR-100HG(4-6: UCSC RefSeq)			2	1		4								8					3			4		1										3
			Promoter (2kb) of miR-100HG(8, 9: RefSeq All), miR-100HG(2, 10: UCSC RefSeq)	Very low signal of H3K4me3 (mark of active promoter). One tnx factor (ENCODE 3) found within this promoter.
			Enhancer (10kb) of miR-100HG(8, 9: RefSeq All), miR-100HG(2, 10: UCSC RefSeq)						1											1																	1
			Promoter (2kb) of miR-100HG(10: RefSeq All), miR-100HG(3: UCSC RefSeq)																						1						1
			Enhancer (10kb) of miR-100HG(10: RefSeq All), miR-100HG(3: UCSC RefSeq)						1								1								2						1
			Promoter (2kb) of miR-100HG(11: RefSeq All), miR-100HG(9: UCSC RefSeq)	Very low signal of H3K4me3 (mark of active promoter).			1		2		1						1					1			1								1			1
			Enhancer (10kb) of miR-100HG(11: RefSeq All), miR-100HG(9: UCSC RefSeq)				1		3		1						2					1			2								1			1
			Promoter (2kb) of miR-100HG(20, 21: RefSeq All), miR-100HG(12, 14: UCSC RefSeq)														1								1
			Promoter (2kb) of miR-100HG(22, 23: RefSeq All), miR-100HG(15, 16: UCSC RefSeq)														1								1
			Enhancer (10kb) of miR-100HG(20-23: RefSeq All), miR-100HG(12, 14, 15, 16: UCSC RefSeq)	These miRNAs are located close to each other, so they share the same regulatory elements.	1				2								4			1		2			3											1	1
			miR-100 independent promoter (2kb)	No txn factor found within this proximal promoter.
			miR-100 independent enhancer (10kb)		1				1								3			1		2			2											1	1
microRNA	Chromosome	Gene transcribed from	Promoter/Enhance	Notes	ARID3A	ATF3	BCL3	CCNT2	CEBPB	CEBPD	CHD2	CREB1	EGR1	ELK4	ETS1	EZH2	FOS	GTF2B	GTF2F1	HDAC2	IRF1	JUN	JUNB	KDM5B	MYC	NFYA	PRDM1	RBBP5	RELA	RFX5	RXRA	SIX5	STAT1	STAT2	TAF7	TFAP2C	YY1	ZKSCAN1	ZNF217	ZNF263
hsa-miR-329-1	14 (q32.31)	independent (not transcribed with another gene)	miR-329-1 independent promoter (2kb)	Very low signal of H3K4me3 (mark of active promoter). Two tnx factors (ENCODE 3) found within this promoter.
		Left --> Right	miR-329-1 independent enhancer (10kb)	Very low signals of all histone marks. Some tnx factors (ENCODE 3) found within this enhancer.
microRNA	Chromosome	Gene transcribed from	Promoter/Enhance	Notes	ARID3A	ATF3	BCL3	CCNT2	CEBPB	CEBPD	CHD2	CREB1	EGR1	ELK4	ETS1	EZH2	FOS	GTF2B	GTF2F1	HDAC2	IRF1	JUN	JUNB	KDM5B	MYC	NFYA	PRDM1	RBBP5	RELA	RFX5	RXRA	SIX5	STAT1	STAT2	TAF7	TFAP2C	YY1	ZKSCAN1	ZNF217	ZNF263
hsa-miR-454	17 (q22)	within intron of SKA2(1-3)	SKA2(1-3) promoter (2kb)			1			1		1	1	1		1	1	1			1	1			1	1	1	1		1	1				1	1	1	1			1
		Left <-- Right	SKA2(1-3) enhancer (10kb)			1	1		4		2	2	4	1	1	1	3		1	2	2	1		1	5	1	1	1	1	1		1		1	2	1	2		2	2
In UCSC Genes:	SKA2(1): Black color. SKA2(2, 3): Reviewed.		miR-454 independent promoter (2kb)						1
In RefSeq All and UCSC RefSeq:	SKA2(1-3): Validated.		miR-454 independent enhancer(10kb)						1																2

## Sheet: ChIP-seq data (ENCODE 3 track)
				Transcription Factor ChIP-seq Clusters (338 factors, 130 cell types) from ENCODE 3 (# of bound promoter / enhancer sites for each miRNA / gene)
3 databases:
UCSC Genes (RefSeq, GenBank, CCDS, Rfam, tRNAs & Comparative Genomics)				SUMMARY	ARID3A	ATF3	BCL3	CEBPB	CREB1	EGR1	ETS1	ETV6	EZH2	FOS	HDAC2	IRF1	JUN	JUNB	KAT2B	KDM5B	MBD2	MYC	NFE2L2	NFYA	PHF21A	RBBP5	RBM14	RBM15	RBM25	RBM39	RELB	RFX5	RLF	RUNX1	RXRA	SIX5	SNRNP70	STAT1	STAT2	TAF7	TRIM22	U2AF1	U2AF2	YY1	ZFP91	ZKSCAN1	ZMIZ1	ZMYM3	ZNF207
RefSeq All (NCBI RefSeq genes, curated and predicted)				Total # of transcription factor binding sites in all miRNAs	73	93	56	115	61	104	70	28	46	147	96	53	69	41	6	53	30	127	41	2	10	66	6	2	49	52	42	35	12	4	81	23	11	21	7	39	53	18	3	164	16	30	3	49	45
UCSC RefSeq (UCSC annotations of RefSeq RNAs)
microRNA	Chromosome	Gene transcribed from	Promoter/Enhance	Notes	ARID3A	ATF3	BCL3	CEBPB	CREB1	EGR1	ETS1	ETV6	EZH2	FOS	HDAC2	IRF1	JUN	JUNB	KAT2B	KDM5B	MBD2	MYC	NFE2L2	NFYA	PHF21A	RBBP5	RBM14	RBM15	RBM25	RBM39	RELB	RFX5	RLF	RUNX1	RXRA	SIX5	SNRNP70	STAT1	STAT2	TAF7	TRIM22	U2AF1	U2AF2	YY1	ZFP91	ZKSCAN1	ZMIZ1	ZMYM3	ZNF207
hsa-miR-32	9 (q31.3)	within intron of TMEM245(1, 2, 3)	TMEM245(3) promoter (2kb)		1	1			1	2	1			1	1	1	1	1		1	1	2				2			1	1	1	1			1	1		1			1			1		1	1	2	1
		Left <-- Right	TMEM245(3) enhancer (10kb)		5	4		5	2	3	1			5	5	5	3	4		1	1	5	1			2			2	1	1	3			4	1		1	1		1	1		6		1	1	3	1
TMEM245(1,2): Predicted in UCSC Genes.			TMEM245(2) promoter (2kb)	Very low signal of H3K4me3 (mark of active promoter)	1	1		1						1	1	1
TMEM245(3): Reviewed in UCSC Genes; Validated in RefSeq All and UCSC RefSeq.			TMEM245(2) enhancer (10kb)		5	4	1	4	1			2		6	4	4	3	5				3	1						1		1	2			4			1						6
			TMEM245(1) promoter (2kb)	Very low signal of H3K4me3 (mark of active promoter)				1						1
			TMEM245(1) enhancer (10kb)		1	1	1	2						2	1			2													1				1									1
			miR-32 independent promoter (2kb)	Very low signal of H3K4me3 (mark of active promoter). No txn factor found within this proximal promoter
			miR-32 independent enhancer (10kb)		1	2	1	1		1	1			4	1		1												1						2									1	1
microRNA	Chromosome	Gene transcribed from	Promoter/Enhance	Notes	ARID3A	ATF3	BCL3	CEBPB	CREB1	EGR1	ETS1	ETV6	EZH2	FOS	HDAC2	IRF1	JUN	JUNB	KAT2B	KDM5B	MBD2	MYC	NFE2L2	NFYA	PHF21A	RBBP5	RBM14	RBM15	RBM25	RBM39	RELB	RFX5	RLF	RUNX1	RXRA	SIX5	SNRNP70	STAT1	STAT2	TAF7	TRIM22	U2AF1	U2AF2	YY1	ZFP91	ZKSCAN1	ZMIZ1	ZMYM3	ZNF207
hsa-miR-138-1	3 (p21.32)	independent (not transcribed with another gene)	miR-138-1 independent promoter (2kb)	Very low signal of H3K4me3 (mark of active promoter)										1					1			1																						1
		Left --> Right	miR-138-1 independent enhancer (10kb)			1	2		1					3			1	1	1			2																						1
microRNA	Chromosome	Gene transcribed from	Promoter/Enhance	Notes	ARID3A	ATF3	BCL3	CEBPB	CREB1	EGR1	ETS1	ETV6	EZH2	FOS	HDAC2	IRF1	JUN	JUNB	KAT2B	KDM5B	MBD2	MYC	NFE2L2	NFYA	PHF21A	RBBP5	RBM14	RBM15	RBM25	RBM39	RELB	RFX5	RLF	RUNX1	RXRA	SIX5	SNRNP70	STAT1	STAT2	TAF7	TRIM22	U2AF1	U2AF2	YY1	ZFP91	ZKSCAN1	ZMIZ1	ZMYM3	ZNF207
hsa-miR-103-1	5 (q34)	within intron of PANK3	PANK3(Black) promoter (2kb)		1	1			1	1	1			1		2	1			1	1	1	1							1	1	1			1	1								1					1
		Left <-- Right	PANK3(Black) enhancer (10kb)		1	2		3	3	1	1			3	1	2	2	2		2	1	2	1		1	1			1	1	3	1	1		2	1						1		4				1	1
PANK3(Black): in UCSC Genes.			PANK3(Reviewed) promoter (2kb)		1	1			1	1	1			1		2	1			2	1	1	1		1	1				1	1	1	1		1	1						1		2					1
PANK3(Reviewed): in RefSeq All and UCSC RefSeq.			PANK3(Reviewed) enhancer (10kb)		1	2		3	3	1	1			3	1	2	2	2		2	1	2	1		1	1			1	1	3	1	1		2	1						1		4				1	1
			miR-103-1 independent promoter (2kb)	Very low signal of H3K4me3 (mark of active promoter). No txn factor found within this proximal promoter
			miR-103-1 independent enhancer (10kb)					1						2																														1	1
microRNA	Chromosome	Gene transcribed from	Promoter/Enhance	Notes	ARID3A	ATF3	BCL3	CEBPB	CREB1	EGR1	ETS1	ETV6	EZH2	FOS	HDAC2	IRF1	JUN	JUNB	KAT2B	KDM5B	MBD2	MYC	NFE2L2	NFYA	PHF21A	RBBP5	RBM14	RBM15	RBM25	RBM39	RELB	RFX5	RLF	RUNX1	RXRA	SIX5	SNRNP70	STAT1	STAT2	TAF7	TRIM22	U2AF1	U2AF2	YY1	ZFP91	ZKSCAN1	ZMIZ1	ZMYM3	ZNF207
hsa-miR-505	X (q27.1)	within intron of ATP11C(1, 2, 3)	ATP11C(1, 2, 3) promoter (2kb)							1	1					1				1	1	1				1				1					1	1								1
		Left <-- Right	ATP11C(1, 2, 3) enhancer (10kb)		1			1		2	1			1		1				2	1	2				1			2	1					1							1		3		1
ATP11C(1, 2, 3): Validated in RefSeq All and UCSC RefSeq.			miR-505 independent promoter (2kb)	Very low signal of H3K4me3 (mark of active promoter)				1
			miR-505 independent enhancer (10kb)		1			1		2	1					1				2	1	2				1			2	1					1	1						1		3		1
microRNA	Chromosome	Gene transcribed from	Promoter/Enhance	Notes	ARID3A	ATF3	BCL3	CEBPB	CREB1	EGR1	ETS1	ETV6	EZH2	FOS	HDAC2	IRF1	JUN	JUNB	KAT2B	KDM5B	MBD2	MYC	NFE2L2	NFYA	PHF21A	RBBP5	RBM14	RBM15	RBM25	RBM39	RELB	RFX5	RLF	RUNX1	RXRA	SIX5	SNRNP70	STAT1	STAT2	TAF7	TRIM22	U2AF1	U2AF2	YY1	ZFP91	ZKSCAN1	ZMIZ1	ZMYM3	ZNF207
hsa-miR-146b	10 (q24.32)	independent (not transcribed with another gene)	miR-146b independent promoter (2kb)			2		1	1	2			1	1	1	1				1	1					1			1	1					2									3				1
		Left --> Right	miR-146b independent enhancer (10kb)			4	1	3	2	4	1		1	3	3	2	1			3	2	2			1	2			1	2	1		1		3	1	1			1	1	1		3			1	1	1
microRNA	Chromosome	Gene transcribed from	Promoter/Enhance	Notes	ARID3A	ATF3	BCL3	CEBPB	CREB1	EGR1	ETS1	ETV6	EZH2	FOS	HDAC2	IRF1	JUN	JUNB	KAT2B	KDM5B	MBD2	MYC	NFE2L2	NFYA	PHF21A	RBBP5	RBM14	RBM15	RBM25	RBM39	RELB	RFX5	RLF	RUNX1	RXRA	SIX5	SNRNP70	STAT1	STAT2	TAF7	TRIM22	U2AF1	U2AF2	YY1	ZFP91	ZKSCAN1	ZMIZ1	ZMYM3	ZNF207
hsa-miR-29b-1	7 (q32.3)	within intron of LOC646329(1, 2, 3, 4)	LOC646329(1, 2, 3, 4) promoter (2kb)		1	1	1	2		1	1	1		3	1	1	3	1				1	1			1				1	1	1			1									1	1				1
		Left <-- Right	LOC646329(1, 2, 3, 4) enhancer (10kb)		6	9	5	10	2	3	6	1		9	5	1	8	1			1	5	5			3			3	2	1	1			9	3			1					7	3	1		4	1
LOC646329(1, 2, 3, 4): Predicted in UCSC Genes.			miR-29b-1 independent promoter (2kb)	Very low signal of H3K4me3 (mark of active promoter). No txn factor found within this proximal promoter
			miR-29b-1 independent enhancer (10kb)			4	4	4		2	3			3	1		1					3	2												2	1					1			4
microRNA	Chromosome	Gene transcribed from	Promoter/Enhance	Notes	ARID3A	ATF3	BCL3	CEBPB	CREB1	EGR1	ETS1	ETV6	EZH2	FOS	HDAC2	IRF1	JUN	JUNB	KAT2B	KDM5B	MBD2	MYC	NFE2L2	NFYA	PHF21A	RBBP5	RBM14	RBM15	RBM25	RBM39	RELB	RFX5	RLF	RUNX1	RXRA	SIX5	SNRNP70	STAT1	STAT2	TAF7	TRIM22	U2AF1	U2AF2	YY1	ZFP91	ZKSCAN1	ZMIZ1	ZMYM3	ZNF207
hsa-miR-486	8 (p11.21)	within intron of NKX6-3 and ANK1(1-10)	NKX6-3 (Predicted) promoter (2kb)	Very low signal of H3K4me3 (mark of active promoter). No txn factor found within this proximal promoter
		Left <-- Right	NKX6-3 (Predicted) enhancer (10kb)		1	2				3	1			2	3	1	2	1		1		1	1			2			4		1										1			1				3	1
NKX6-3 (Predicted): in UCSC Genes			ANK1(1-4) promoter (2kb)	No txn factor found within this proximal promoter
ANK1(1-4): in all three databases: UCSC Genes, RefSeq All, and UCSC RefSeq. ANK1(1): Predicted in UCSC Genes; ANK1(2, 3, 4): Reviewed in all three databases.			ANK1(1-4) enhancer (10kb)			1	1		1					2			1																				1
			ANK1(5) promoter (2kb)	Very low signal of H3K4me3 (mark of active promoter). No txn factor found within this proximal promoter
ANK1(5): Predicted in UCSC Genes.			ANK1(5) enhancer (10kb)		3	2	2	2			1	1	1	2			1	1				1							1		3										4			2		1		1	1
			ANK1(6-9) promoter (2kb)			1		2		3	2		1	2	2	1	2	1		2	2	3	1		1	1						1	1	1					1			1		3		1
ANK1(6-9): in all three databases: UCSC Genes, RefSeq All, and UCSC RefSeq. ANK1(6, 7, 9): Reviewed in all three databases. ANK1(8): Black color in UCSC Genes; Reviewed in RefSeq All and UCSC RefSeq.			ANK1(6-9) enhancer (10kb)		1	4		2		6	3		1	5	7	2	5	2		3	2	5	2		1	3			4		1	1	1	1					1		1	1		4	2	1		5	1
			ANK1(10) promoter (2kb)										2													1																		1
ANK1(10): Reviewed in all three databases: UCSC Genes, RefSeq All, and UCSC RefSeq.			ANK1(10) enhancer (10kb)			1		1	2				4		2							1				2			2						1					1				1				1
			miR-486 independent promoter (2kb)	Very low signal of H3K4me3 (mark of active promoter). No txn factor found within this proximal promoter
			miR-486 independent enhancer (10kb)			1	1			1			1	2			1												1															1				1
microRNA	Chromosome	Gene transcribed from	Promoter/Enhance	Notes	ARID3A	ATF3	BCL3	CEBPB	CREB1	EGR1	ETS1	ETV6	EZH2	FOS	HDAC2	IRF1	JUN	JUNB	KAT2B	KDM5B	MBD2	MYC	NFE2L2	NFYA	PHF21A	RBBP5	RBM14	RBM15	RBM25	RBM39	RELB	RFX5	RLF	RUNX1	RXRA	SIX5	SNRNP70	STAT1	STAT2	TAF7	TRIM22	U2AF1	U2AF2	YY1	ZFP91	ZKSCAN1	ZMIZ1	ZMYM3	ZNF207
hsa-miR-34a	1 (p36.23-p36.22)	within exon 2 of mir-34a (UCSC Genes) / mir-34aHG (RefSeq All and UCSC RefSeq)	Promoter (2kb) of mir-34a (UCSC Genes), mir-34aHG(RefSeq All and UCSC RefSeq)		1		1						1									1								1														2
		Left <-- Right	Enhancer (10kb) of mir-34a (UCSC Genes), mir-34aHG(RefSeq All and UCSC RefSeq)		2		2	1					1	1	1				1			1								2	1		1		2						1			2	1	1		2	1
mir-34a: Predicted in UCSC Genes			miR-34a independent promoter (2kb)	Very low signal of H3K4me3 (mark of active promoter). One tnx factor (ENCODE 3) found within this promoter.		1
mir-34aHG: Validated in RefSeq All and UCSC RefSeq			miR-34a independent enhancer (10kb)			3		3	1	1				1			1	1				1										1									1			1				1
microRNA	Chromosome	Gene transcribed from	Promoter/Enhance	Notes	ARID3A	ATF3	BCL3	CEBPB	CREB1	EGR1	ETS1	ETV6	EZH2	FOS	HDAC2	IRF1	JUN	JUNB	KAT2B	KDM5B	MBD2	MYC	NFE2L2	NFYA	PHF21A	RBBP5	RBM14	RBM15	RBM25	RBM39	RELB	RFX5	RLF	RUNX1	RXRA	SIX5	SNRNP70	STAT1	STAT2	TAF7	TRIM22	U2AF1	U2AF2	YY1	ZFP91	ZKSCAN1	ZMIZ1	ZMYM3	ZNF207
hsa-miR-141	12 (p13.31)	within intron of miR-200C HG	miR-200C HG promoter (2kb)			1	1	1	1	2	2	1		2	2		1	1		1		3	2			1				1	1				1					1	1			3				1
		Left --> Right	miR-141 independent promoter (2kb)				1	1		1	2			1	1		1			1		3	1			1				1	1									1	1			3				1
miR-200C HG: Validated in RefSeq All and UCSC RefSeq.			miR-141/miR-200C HG enhancer (10kb)	miR-141 and miR-200C HG are located close to each other. miR-141 is in intron 1 of miR-200C HG. They share the same regulatory elements in the enhancer region.	3	2	5	3	2	6	6	4		3	6	1	3	3		2	1	5	3			3				2	4	1	1		7	1		3	1	3	6	1		11		3		1	3
microRNA	Chromosome	Gene transcribed from	Promoter/Enhance	Notes	ARID3A	ATF3	BCL3	CEBPB	CREB1	EGR1	ETS1	ETV6	EZH2	FOS	HDAC2	IRF1	JUN	JUNB	KAT2B	KDM5B	MBD2	MYC	NFE2L2	NFYA	PHF21A	RBBP5	RBM14	RBM15	RBM25	RBM39	RELB	RFX5	RLF	RUNX1	RXRA	SIX5	SNRNP70	STAT1	STAT2	TAF7	TRIM22	U2AF1	U2AF2	YY1	ZFP91	ZKSCAN1	ZMIZ1	ZMYM3	ZNF207
hsa-miR-98	X (p11.22)	within intron of HUWE1	HUWE1(1) promoter (2kb)	Very low signal of H3K4me3 (mark of active promoter)				1				1		1
		Left <-- Right	HUWE1(1) enhancer (10kb)					1				1		2				2														1
HUWE1(1): Predicted in UCSC Genes.			HUWE1(2) promoter (2kb)																							1			1	1										1				1	1			1
HUWE1(2): Black color in UCSC Genes; Reviewed in RefSeq All and UCSC RefSeq.			HUWE1(2) enhancer (10kb)		1		1		1	3				1		1	1				1	2	2			2			3	1	1		1		1					1				3	1	1		1	1
			miR-98 independent promoter (2kb)	Very low signal of H3K4me3 (mark of active promoter). No txn factor found within this proximal promoter
			miR-98 independent enhancer (10kb)											1
microRNA	Chromosome	Gene transcribed from	Promoter/Enhance	Notes	ARID3A	ATF3	BCL3	CEBPB	CREB1	EGR1	ETS1	ETV6	EZH2	FOS	HDAC2	IRF1	JUN	JUNB	KAT2B	KDM5B	MBD2	MYC	NFE2L2	NFYA	PHF21A	RBBP5	RBM14	RBM15	RBM25	RBM39	RELB	RFX5	RLF	RUNX1	RXRA	SIX5	SNRNP70	STAT1	STAT2	TAF7	TRIM22	U2AF1	U2AF2	YY1	ZFP91	ZKSCAN1	ZMIZ1	ZMYM3	ZNF207
hsa-miR-576	4 (q25)	within intron of SEC24B(1-5)	SEC24B(1-5) promoter (2kb)		2			1	1	1	1			1	1	1	1		1	1		1				1			1	1					1			1		1	1	1		1					1
		Left --> Right	SEC24B(1-5) enhancer (10kb)		3	2		3	1	3	1			6	1	1	1	1	1	1		3				1			1	1	1					2		1		1	2	1		3					1
In UCSC Genes:	SEC24B(1,4): Black color. SEC24B(2): Reviewed. SEC24B(3, 5): Predicted.		miR-576 independent promoter (2kb)	Very low signal of H3K4me3 (mark of active promoter). No txn factor found within this proximal promoter
In RefSeq All and UCSC RefSeq:	SEC24B(1-5): Reviewed		miR-576 independent enhancer (10kb)																																									1				1
microRNA	Chromosome	Gene transcribed from	Promoter/Enhance	Notes	ARID3A	ATF3	BCL3	CEBPB	CREB1	EGR1	ETS1	ETV6	EZH2	FOS	HDAC2	IRF1	JUN	JUNB	KAT2B	KDM5B	MBD2	MYC	NFE2L2	NFYA	PHF21A	RBBP5	RBM14	RBM15	RBM25	RBM39	RELB	RFX5	RLF	RUNX1	RXRA	SIX5	SNRNP70	STAT1	STAT2	TAF7	TRIM22	U2AF1	U2AF2	YY1	ZFP91	ZKSCAN1	ZMIZ1	ZMYM3	ZNF207
hsa-miR-9-1	1 (q22)	within intron of C1orf61(1-13)	Promoter (2kb) of C1orf61(1-5: UCSC Genes), C1orf61(1-6, 9: RefSeq All), C1orf61(1-6, 12: UCSC RefSeq)	Very low signal of H3K4me3 (mark of active promoter)					1	2			2
		Left <-- Right	Enhancer (10kb) of C1orf61(1-5: UCSC Genes), C1orf61(1-6, 9: RefSeq All), C1orf61(1-6, 12: UCSC RefSeq)			2	1	1	3	3		1	5	1	1	1	2			2		1				3			1	1	1	1								1	1			2				1	1
In UCSC Genes:	C1orf61(1): Reviewed. C1orf61(2-5): Predicted.		Promoter (2kb) of C1orf61(7, 8, 10-13: RefSeq All), C1orf61(7-11, 13: UCSC RefSeq)			2		1	1	1			1	1	1	1	1			1		1				1			1			1								1				1
In RefSeq All:	C1orf61(1-13): Validated.		Enhancer (10kb) of C1orf61(7, 8, 10-13: RefSeq All), C1orf61(7-11, 13: UCSC RefSeq)			2	1	1	2	4			6	1	2	1	2			2		1				2			1		1	1								1	1			4				1	1
In UCSC RefSeq:	C1orf61(1-13): Validated.		miR-9-1 independent promoter (2kb)			1			1	1			1			1	2			2		1				2			1		1	1								1				1				1
			miR-9-1 independent enhancer (10kb)			2	1	1	2	4			5	1	2	1	2			2		1				2			1		1	1								1	1			4				1	1
microRNA	Chromosome	Gene transcribed from	Promoter/Enhance	Notes	ARID3A	ATF3	BCL3	CEBPB	CREB1	EGR1	ETS1	ETV6	EZH2	FOS	HDAC2	IRF1	JUN	JUNB	KAT2B	KDM5B	MBD2	MYC	NFE2L2	NFYA	PHF21A	RBBP5	RBM14	RBM15	RBM25	RBM39	RELB	RFX5	RLF	RUNX1	RXRA	SIX5	SNRNP70	STAT1	STAT2	TAF7	TRIM22	U2AF1	U2AF2	YY1	ZFP91	ZKSCAN1	ZMIZ1	ZMYM3	ZNF207
hsa-miR-142	17 (q22)	independent (not transcribed with another gene)	miR-142 independent promoter (2kb)		1	2	3			3	3	3			2	2	2	1		2	1	2				2	2	1		1		1					3			1	2			4		1			1
		Left <-- Right	miR-142 independent enhancer (10kb)		4	5	9	6	3	9	11	11	3	2	8	7	6	4		6	7	12			2	4	4	1	1	8	6	5	3	2	3	4	6	3		3	7	3	1	13	2	4		3	8
microRNA	Chromosome	Gene transcribed from	Promoter/Enhance	Notes	ARID3A	ATF3	BCL3	CEBPB	CREB1	EGR1	ETS1	ETV6	EZH2	FOS	HDAC2	IRF1	JUN	JUNB	KAT2B	KDM5B	MBD2	MYC	NFE2L2	NFYA	PHF21A	RBBP5	RBM14	RBM15	RBM25	RBM39	RELB	RFX5	RLF	RUNX1	RXRA	SIX5	SNRNP70	STAT1	STAT2	TAF7	TRIM22	U2AF1	U2AF2	YY1	ZFP91	ZKSCAN1	ZMIZ1	ZMYM3	ZNF207
hsa-miR-92a-1	13 (q31.3)	1. within intron of miR-17HG (1); 2. within exon of miR-17HG (2); 3. within exon of miR-19B1.	miR-17 HG(1, 2) promoter (2kb)		1						1		1		1			1				1				1				1		1								1	1			1					1
		Left --> Right	miR-17 HG(1, 2) enhancer (10kb)		5	1	2	3	1	2	4		1	1	3			1				3				2				2		1			3			1		5	2			3					2
miR-17 HG(1, 2): Predicted in UCSC Genes; Reviewed in RefSeq All and UCSC RefSeq.			miR-19B1 promoter (2kb)		2		1			1	2				1							2				1				1					1			1		2	1			1					1
			miR-92a-1 promoter (2kb)								1				1							1																1			1			1
			miR-19B1/miR-92a-1 enhancer (10kb)	miR-19B1 and miR-92a-1 are located close to each other. miR-92a-1 is in exon 1 of miR-17 HG. They share the same regulatory elements in the enhancer region.	4		2	1		2	2		1	1	2			1				3				2				2		1			1			1		5	2			2					2
microRNA	Chromosome	Gene transcribed from	Promoter/Enhance	Notes	ARID3A	ATF3	BCL3	CEBPB	CREB1	EGR1	ETS1	ETV6	EZH2	FOS	HDAC2	IRF1	JUN	JUNB	KAT2B	KDM5B	MBD2	MYC	NFE2L2	NFYA	PHF21A	RBBP5	RBM14	RBM15	RBM25	RBM39	RELB	RFX5	RLF	RUNX1	RXRA	SIX5	SNRNP70	STAT1	STAT2	TAF7	TRIM22	U2AF1	U2AF2	YY1	ZFP91	ZKSCAN1	ZMIZ1	ZMYM3	ZNF207
hsa-miR-502	X (p11.23)	within intron of CLCN5(1-3)	CLCN5(1-3) promoter (2kb)												2							2				1																		1
		Left --> Right	CLCN5(1-3) enhancer (10kb)					1		1					3							2				1															2			1					1
CLCN5(1-3): Reviewed in all three databases.			miR-502 independent promoter (2kb)	Very low signal of H3K4me3 (mark of active promoter)										1
			miR-502 independent promoter (2kb)											1
microRNA	Chromosome	Gene transcribed from	Promoter/Enhance	Notes	ARID3A	ATF3	BCL3	CEBPB	CREB1	EGR1	ETS1	ETV6	EZH2	FOS	HDAC2	IRF1	JUN	JUNB	KAT2B	KDM5B	MBD2	MYC	NFE2L2	NFYA	PHF21A	RBBP5	RBM14	RBM15	RBM25	RBM39	RELB	RFX5	RLF	RUNX1	RXRA	SIX5	SNRNP70	STAT1	STAT2	TAF7	TRIM22	U2AF1	U2AF2	YY1	ZFP91	ZKSCAN1	ZMIZ1	ZMYM3	ZNF207
hsa-miR-140	16 (q22.1)	within intron of WWP2(2-6)	Promoter (2kb) of WWP2(2, 3: UCSC Genes), WWP2(2, 3: RefSeq All), WWP2(1, 2: UCSC RefSeq All)		1	1				1	1			1	1					1		1	1			1			1	1					1	1		1		1	1		1	1				1
		Left --> Right	Enhancer (10kb) of WWP2(2, 3: UCSC Genes), WWP2(2, 3: RefSeq All), WWP2(1, 2: UCSC RefSeq All)		2	3		2	1	4	2			1	4	1	1			2	1	2	3			2			3	2	1	1			2	2		2		2	2	1	1	2	1	1		3	1
In UCSC Genes:	WWP2(2, 3, 4, 6): Reviewed. WWP2(5): Predicted.		Promoter (2kb) of WWP2(4: UCSC Genes/RefSeq All/UCSC RefSeq All)	Very low signal of H3K4me3 (mark of active promoter). No txn factor found within this proximal promoter
In RefSeq All and UCSC RefSeq:	All WWP2 variants listed here: Reviewed.		Enhancer (10kb) of WWP2(4: UCSC Genes/RefSeq All/UCSC RefSeq All)		2			3						2	4																				3						1			1	1	1		1	1
			Promoter (2kb) of WWP2(5: UCSC Genes)	Very low signal of H3K4me3 (mark of active promoter). No txn factor found within this proximal promoter
			Enhancer (10kb) of WWP2(5: UCSC Genes)					1						1								1	1							1					1									1
			Promoter (2kb) of WWP2(6: UCSC Genes), WWP2(5: RefSeq All), WWP2(5: UCSC RefSeq All)	High signal of H3K4me3, but no txn factor found.
			Enhancer (10kb) of WWP2(6: UCSC Genes), WWP2(5: RefSeq All), WWP2(5: UCSC RefSeq All)					1						1								1	1							2					1						1
			miR-140 independent promoter (2kb)	Very low signal of H3K4me3 (mark of active promoter). No txn factor found within this proximal promoter
			miR-140 independent enhancer (10kb)					1			1																			2					2						1			1
microRNA	Chromosome	Gene transcribed from	Promoter/Enhance	Notes	ARID3A	ATF3	BCL3	CEBPB	CREB1	EGR1	ETS1	ETV6	EZH2	FOS	HDAC2	IRF1	JUN	JUNB	KAT2B	KDM5B	MBD2	MYC	NFE2L2	NFYA	PHF21A	RBBP5	RBM14	RBM15	RBM25	RBM39	RELB	RFX5	RLF	RUNX1	RXRA	SIX5	SNRNP70	STAT1	STAT2	TAF7	TRIM22	U2AF1	U2AF2	YY1	ZFP91	ZKSCAN1	ZMIZ1	ZMYM3	ZNF207
hsa-miR-100	11 (q24.1)	within intron of miR-100HG	Promoter (2kb) of miR-100HG(2: UCSC Genes), miR-100HG(5, 6, 7: RefSeq All), miR-100HG(7, 8, 11: UCSC RefSeq)			1			2					1																					1			1			1			1
		Left <-- Right	Enhancer (10kb) of miR-100HG(2: UCSC Genes), miR-100HG(5, 6, 7: RefSeq All), miR-100HG(7, 8, 11: UCSC RefSeq)			4		6	2					8				1				3	2												4			1			1			4
In UCSC Genes:	miR-100HG(2): Predicted.		Promoter (2kb) of miR-100HG(2-4: RefSeq All), miR-100HG(4-6: UCSC RefSeq)			1		2						3									1																					1
In RefSeq All and UCSC RefSeq:	All miR-100HG variants listed here: Reviewed.		Enhancer (10kb) of miR-100HG(2-4: RefSeq All), miR-100HG(4-6: UCSC RefSeq)		3	1	4		1					9								1	3									1			1									3
			Promoter (2kb) of miR-100HG(8, 9: RefSeq All), miR-100HG(2, 10: UCSC RefSeq)	Very low signal of H3K4me3 (mark of active promoter). One tnx factor (ENCODE 3) found within this promoter.									1
			Enhancer (10kb) of miR-100HG(8, 9: RefSeq All), miR-100HG(2, 10: UCSC RefSeq)					1		1			2										1																					1
			Promoter (2kb) of miR-100HG(10: RefSeq All), miR-100HG(3: UCSC RefSeq)			1			1	1				1								1													1									1
			Enhancer (10kb) of miR-100HG(10: RefSeq All), miR-100HG(3: UCSC RefSeq)			1			1	1			1	2								2													1									1
			Promoter (2kb) of miR-100HG(11: RefSeq All), miR-100HG(9: UCSC RefSeq)	Very low signal of H3K4me3 (mark of active promoter).				1						1								1
			Enhancer (10kb) of miR-100HG(11: RefSeq All), miR-100HG(9: UCSC RefSeq)					1						3								2													1
			Promoter (2kb) of miR-100HG(20, 21: RefSeq All), miR-100HG(12, 14: UCSC RefSeq)											1								1
			Promoter (2kb) of miR-100HG(22, 23: RefSeq All), miR-100HG(15, 16: UCSC RefSeq)											1								1																						1
			Enhancer (10kb) of miR-100HG(20-23: RefSeq All), miR-100HG(12, 14, 15, 16: UCSC RefSeq)	These miRNAs are located close to each other, so they share the same regulatory elements.	1			4						5	1							3																						2
			miR-100 independent promoter (2kb)					1
			miR-100 independent enhancer (10kb)		1			3						3	1							2																						2
microRNA	Chromosome	Gene transcribed from	Promoter/Enhance	Notes	ARID3A	ATF3	BCL3	CEBPB	CREB1	EGR1	ETS1	ETV6	EZH2	FOS	HDAC2	IRF1	JUN	JUNB	KAT2B	KDM5B	MBD2	MYC	NFE2L2	NFYA	PHF21A	RBBP5	RBM14	RBM15	RBM25	RBM39	RELB	RFX5	RLF	RUNX1	RXRA	SIX5	SNRNP70	STAT1	STAT2	TAF7	TRIM22	U2AF1	U2AF2	YY1	ZFP91	ZKSCAN1	ZMIZ1	ZMYM3	ZNF207
hsa-miR-329-1	14 (q32.31)	independent (not transcribed with another gene)	miR-329-1 independent promoter (2kb)	Very low signal of H3K4me3 (mark of active promoter). Two tnx factors (ENCODE 3) found within this promoter.					2
		Left --> Right	miR-329-1 independent enhancer (10kb)	Very low signals of all histone marks. Some tnx factors (ENCODE 3) found within this enhancer.					3																				1																	1
microRNA	Chromosome	Gene transcribed from	Promoter/Enhance	Notes	ARID3A	ATF3	BCL3	CEBPB	CREB1	EGR1	ETS1	ETV6	EZH2	FOS	HDAC2	IRF1	JUN	JUNB	KAT2B	KDM5B	MBD2	MYC	NFE2L2	NFYA	PHF21A	RBBP5	RBM14	RBM15	RBM25	RBM39	RELB	RFX5	RLF	RUNX1	RXRA	SIX5	SNRNP70	STAT1	STAT2	TAF7	TRIM22	U2AF1	U2AF2	YY1	ZFP91	ZKSCAN1	ZMIZ1	ZMYM3	ZNF207
hsa-miR-454	17 (q22)	within intron of SKA2(1-3)	SKA2(1-3) promoter (2kb)		1	1		1	1	2			1	1	1	1	1			1	1	1		1	1	1			1	1		1			1				1	1				2		2		1	1
		Left <-- Right	SKA2(1-3) enhancer (10kb)		1	1	1	4	3	4	1	1	1	3	3	2	1		1	2	1	4	1	1	1	2			2	1	2	1			1			1	1	2	1	2		2	1	5		2	3
In UCSC Genes:	SKA2(1): Black color. SKA2(2, 3): Reviewed.		miR-454 independent promoter (2kb)					1
In RefSeq All and UCSC RefSeq:	SKA2(1-3): Validated.		miR-454 independent enhancer(10kb)					1	2		1											1	1						1						1											2		1	1
[truncated: 3 more columns]
