# Supplementary material for: Multi-Omics Identifies Circulating miRNA and Protein Biomarkers for Facioscapulohumeral Dystrophy
Source: J Pers Med. 2020 Nov 19;10(4):236. doi: 10.3390/jpm10040236 (PMC7711540; doi:10.3390/jpm10040236)
Supplement: Supplementary file 1 [file jpm-10-00236-s001.zip › Table S3_Proteins affected by sex or age.xlsx]

## Sheet: Sheet1
	Peptide	Coefficient	p-value	Sex coef.	Sex p-value	Age coef.	Age p-value
	fbln1	0.646057	0.0111542	-0.756	0.004	-0.027	0.004
	igf1	0.378218	0.0433199	-0.568	0.004	-0.024	0.003
	krt16	1.27438	0.00939102	-0.774	0.28	0.073	0.015
	pfn1	0.857787	0.0103377	-0.946	0.016	-0.002	0.86
